# Supplementary material for: 12 Novel clonal groups of Leptospira infecting humans in multiple contrasting epidemiological contexts in Sri Lanka
Source: PLoS Negl Trop Dis. 2021 Mar 18;15(3):e0009272. doi: 10.1371/journal.pntd.0009272 (PMC8009393; doi:10.1371/journal.pntd.0009272)
Supplement: S1 Table — (XLSX) [file pntd.0009272.s002.xlsx]

## Sheet: Sheet1
Isolate number	District	Age	Gender	Duration of hospital stay	Renal impairment	Maximum S.Cr mg/dL	Minimum platlet count	Maximum CRP level	Cardiovascular involvement	Liver involvement	Liver Biochemistry SGOT/SGPT	ALP	S.Bilirubin/Direct Bilirubin	Serogroup	cgMLST	CG	strain	Spiceis
1	Kithulgala	45	M	12 days	Yes (Haemodialysed)	384	19000	142	Low blood pressure	Yes	110/22	269	242/141	Djasiman	784	10	FMAS_KW1	L.interrogans
2	Bulathkohupitiya	45	M	6 days	No	110	>150000	296	Low blood pressure	Yes	62/86		22/3.4	Autumnalis	631	291	FMAS_KW2	L.interrogans
3	Ilukowita	37	F	5 days	No	71	94000	300	No	No	17.6/24.6	NA	NA	Autumnalis	555	74	FMAS_AW1	L.interrogans
4	Marapana	43	M	3 days	No		>150000		No	No				no aggl	556	262	FMAS_RT1	L.weilli
5	Kosgama	41	M	4 days	No	146	53000	1000	No	Yes	49/109			Autumnalis	567	269	FMAS_AW2	L.interrogans
6	Awissawella	28	M	NA	NA		NA		NA	NA				Pyrogenes	557	9	FMAS_AW3	L.interrogans
7	Ihalaniriella	28	M	4 days	No	88	>150000	378	No	No				no aggl	569	271	FMAS_RT2	L.interrogans
8	Kadugannawa	52	M	3 days	No		>150000	237	No	Yes	75/132			Icterohaemmorhagiae	558	263	FMAS_PD1	L.interrogans
9	Doluwa	41	M	6 days	No	93	>150000	220	No	Yes	75/62		21.9	Celledoni	559	264	FMAS_PD2	L.weilli
10	Kegalle	30	M	4 days	No	84	>150000		No	Yes	107/56		12.6	Bataviae	560	265	FMAS_KG1	L.interrogans
11	Kegalle	NA	M	NA	NA		NA		NA	NA				Pyrogenes	561	263	FMAS_KG2	L.interrogans
12	Nelubawa	37	M	7 days	Yes	190	33000		No	Yes	66/55			Autumnalis	562	266	FMAS_AP1	L.interrogans
13	Kawarakkulama	37	M	8 days	No	93	60000		No	Yes	101/121			Louisiana	563	267	FMAS_AP2	L.borgpetersenii
14	Medawachchiya	24	M	5 days	No	107	23000	173	No	No	29/25			no aggl	575	267	FMAS_AP3	L.borgpetersenii
15	Meegalawa	21	M	3 days	No	108	73000		No	No	35/29			no aggl	564	267	FMAS_AP4	L.borgpetersenii
16	Pahalagiribawa	40	M	4 days	No	82	59000		No	Yes	245/84		27.9	Pyrogenes	565	10	FMAS_AP5	L.interrogans
17	Kahatagasdigiliya	21	M	9 days	Yes (Haemodialysed)	633	36000	157	No	Yes	295/118		294/162	Pyrogenes	785	321	FMAS_AP6	L.interrogans
18	Thalawa	39	M	4 days	Yes	209	82000		No	Yes	65/94			Autumnalis	786	266	FMAS_AP7	L.interrogans
19	Wijebahupura	56	M	3 days	No	111	>150000	162	No	Yes	288/156		16.8/4.2	no aggl	787	267	FMAS_PN1	L.borgpetersenii
20	Rotawewa, Galoya Junction	40	M	3 days	No	89	>150000	131	No	Yes	101/77			Icterohaemorrhagiae	788	322	FMAS_PN2	L.interrogans
21	Maho	32	M	5 days	No	135	53000	253	No	Yes	109/75		55.9/16.8	Autumnalis	789	266	FMAS_PN3	L.interrogans
22	Polonnaruwa	66	M	NA	NA		NA		NA	NA				no aggl	790	267	FMAS_PN4	L.borgpetersenii
23	Galkadawala	31	M	3 days	No		>150000		No	No				Grippotyphosa	791	267	FMAS_AP8	L.borgpetersenii
24	Mihinthale	39	M	5 days	No	95	54000		No	No				no aggl	792	267	FMAS_AP9	L.borgpetersenii
25	Aralaganwila	40	M	3 days	No		120000	194	No	No	68/82			Grippotyphosa	793	323	FMAS_PN5	L.kirschneri
